# Supplementary material for: MLPA-Based Analysis of Copy Number Variation in Plant Populations
Source: Front Plant Sci. 2017 Feb 21;8:222. doi: 10.3389/fpls.2017.00222 (PMC5318451; doi:10.3389/fpls.2017.00222)
Supplement: Supplementary file 1 [file Table_1.XLSX]

## Sheet: MLPA Probe Design Template
Instructions:
This template will enable you to compose a set of MLPA probes of unique lengths suitable for a multiplex assay. Each MLPA probe is created during the MLPA assay by ligation and amplification of its left and right half-probes, therefore you need to design and order the half-probes.
PASTE your data without formats into fields marked with this colour.
CHECK fields marked with this colour. If not correct, edit BLUE fields again.
COPY the sequences from fields marked with this colour to order oligonucleotides.
DO NOT edit fields marked with this colour.
Note: The sequences of probes ctrl1 to ctrl5 may be used as normalization controls for Arabidopsis or removed from the list.
TSS - target specific sequence
				LEFT HALF-PROBE														RIGHT HALF-PROBE														MLPA PROBE
	PROVIDE THE DESCRIPTION OF YOUR TARGET							OBLIGATORY! PASTE YOUR SEQUENCE HERE	PROVIDE Tm INFO	CHECK!			ORDER SYNTHESIS OF THIS OLIGO			CHECK!						OBLIGATORY! PASTE YOUR SEQUENCE HERE	PROVIDE Tm INFO	CHECK!			ORDER SYNTHESIS OF THIS OLIGO WITH 5'END PHOSPHORYLATION			CHECK!				CHECK!
Anticipated MLPA Probe Length	Probe Name	Probe Description	Probe Target Site	Left Primer	Left Primer Length	Left Stuffer	Left Stuffer Length	Left TSS	Tm of Left TSS	Range of Acceptable Left TSS Lengths	Left TSS Length	Left TSS Length Correct?	Left Half-Probe Sequence	Left Half-Probe Length	Anticipated Left Half-Probe Length	Left Half-Probe Correct?		Right Primer	Right Primer Length	Right Stuffer	Right Stuffer Length	Right TSS	Tm of Right TSS	Range of Acceptable Rigth TSS Lengths	Left TSS Length	Right TSS Length Correct?	Right Half-Probe Sequence	Right Half-Probe Length	Anticipated Right Half-Probe Length	Right Half-Probe Correct?		Sequence after ligation and amplifiaction	Length	MLPA Probe Length correct?
90				GGGTTCCCTAAGGGTTGGA	19	Not Used	0			21-26	0	Not Used	Not Used	0	45	Not Used		TCTAGATTGGATCTTGCTGGCGC	23	Not Used	8			21-22	0	Not Used	Not Used	0	45	Not Used		Not Used	Not Used	Not Used
93				GGGTTCCCTAAGGGTTGGA	19	Not Used	0			21-27	0	Not Used	Not Used	0	46	Not Used		TCTAGATTGGATCTTGCTGGCGC	23	Not Used	8			21-24	0	Not Used	Not Used	0	47	Not Used		Not Used	Not Used	Not Used
96	ctrl1.1	AT1G01040 (DCL1)	Chr1:25593..25645	GGGTTCCCTAAGGGTTGGA	19	C	1	CAAGAATCATACCTCAGTGAGGTGGTGT	71.28	21-29	28	Yes	GGGTTCCCTAAGGGTTGGACCAAGAATCATACCTCAGTGAGGTGGTGT	48	48	Yes		TCTAGATTGGATCTTGCTGGCGC	23		0	CACTCTTGCAATGTGAGCTTCTGGA	70.91	21-25	25	Yes	CACTCTTGCAATGTGAGCTTCTGGATCTAGATTGGATCTTGCTGGCGC	48	48	Yes		GGGTTCCCTAAGGGTTGGACCAAGAATCATACCTCAGTGAGGTGGTGTCACTCTTGCAATGTGAGCTTCTGGATCTAGATTGGATCTTGCTGGCGC	96	Yes
99				GGGTTCCCTAAGGGTTGGA	19	Not Used	0			21-30	0	Not Used	Not Used	0	49	Not Used		TCTAGATTGGATCTTGCTGGCGC	23	Not Used	8			21-27	0	Not Used	Not Used	0	50	Not Used		Not Used	Not Used	Not Used
102				GGGTTCCCTAAGGGTTGGA	19	Not Used	0			21-32	0	Not Used	Not Used	0	51	Not Used		TCTAGATTGGATCTTGCTGGCGC	23	Not Used	8			21-28	0	Not Used	Not Used	0	51	Not Used		Not Used	Not Used	Not Used
105				GGGTTCCCTAAGGGTTGGA	19	Not Used	0			21-33	0	Not Used	Not Used	0	52	Not Used		TCTAGATTGGATCTTGCTGGCGC	23	Not Used	8			21-30	0	Not Used	Not Used	0	53	Not Used		Not Used	Not Used	Not Used
108				GGGTTCCCTAAGGGTTGGA	19	Not Used	0			21-35	0	Not Used	Not Used	0	54	Not Used		TCTAGATTGGATCTTGCTGGCGC	23	Not Used	8			21-31	0	Not Used	Not Used	0	54	Not Used		Not Used	Not Used	Not Used
111	ctrl2.1	AT4G21580 (oxidoreductase, zinc-binding dehydrogenase family protein)	Chr4:11476533..11476582	GGGTTCCCTAAGGGTTGGA	19	CGCTACTACTATT	13	CTTTCCCTGAAGTGGCATGCACT	71.09	21-36	23	Yes	GGGTTCCCTAAGGGTTGGACGCTACTACTATTCTTTCCCTGAAGTGGCATGCACT	55	55	Yes		TCTAGATTGGATCTTGCTGGCGC	23	ATCTAC	6	GTTTGGTCTACTGTCTTCATGATGGGC	71.53	21-33	27	Yes	GTTTGGTCTACTGTCTTCATGATGGGCATCTACTCTAGATTGGATCTTGCTGGCGC	56	56	Yes		GGGTTCCCTAAGGGTTGGACGCTACTACTATTCTTTCCCTGAAGTGGCATGCACTGTTTGGTCTACTGTCTTCATGATGGGCATCTACTCTAGATTGGATCTTGCTGGCGC	111	Yes
114				GGGTTCCCTAAGGGTTGGA	19	Not Used	0			21-38	0	Not Used	Not Used	0	57	Not Used		TCTAGATTGGATCTTGCTGGCGC	23	Not Used	8			21-34	0	Not Used	Not Used	0	57	Not Used		Not Used	Not Used	Not Used
117				GGGTTCCCTAAGGGTTGGA	19	Not Used	0			21-39	0	Not Used	Not Used	0	58	Not Used		TCTAGATTGGATCTTGCTGGCGC	23	Not Used	8			21-36	0	Not Used	Not Used	0	59	Not Used		Not Used	Not Used	Not Used
120				GGGTTCCCTAAGGGTTGGA	19	Not Used	0			21-41	0	Not Used	Not Used	0	60	Not Used		TCTAGATTGGATCTTGCTGGCGC	23	Not Used	8			21-37	0	Not Used	Not Used	0	60	Not Used		Not Used	Not Used	Not Used
124	ctrl3.1	AT2G36230 (Encodes a BBMII isomerase involved in histidine biosynthesis)	Chr2:15194440..15194490	GGGTTCCCTAAGGGTTGGA	19	CGCTACTACTATTAGTAGA	19	CTTTCCTTCAACGTCTACGCCATG	70.23	21-43	24	Yes	GGGTTCCCTAAGGGTTGGACGCTACTACTATTAGTAGACTTTCCTTCAACGTCTACGCCATG	62	62	Yes		TCTAGATTGGATCTTGCTGGCGC	23	AACTAAATCTAC	12	CACCAGAAACTCATCTGAAAATCCTCC	70.43	21-39	27	Yes	CACCAGAAACTCATCTGAAAATCCTCCAACTAAATCTACTCTAGATTGGATCTTGCTGGCGC	62	62	Yes		GGGTTCCCTAAGGGTTGGACGCTACTACTATTAGTAGACTTTCCTTCAACGTCTACGCCATGCACCAGAAACTCATCTGAAAATCCTCCAACTAAATCTACTCTAGATTGGATCTTGCTGGCGC	124	Yes
128				GGGTTCCCTAAGGGTTGGA	19	Not Used	0			21-45	0	Not Used	Not Used	0	64	Not Used		TCTAGATTGGATCTTGCTGGCGC	23	Not Used	8			21-41	0	Not Used	Not Used	0	64	Not Used		Not Used	Not Used	Not Used
132				GGGTTCCCTAAGGGTTGGA	19	Not Used	0			21-47	0	Not Used	Not Used	0	66	Not Used		TCTAGATTGGATCTTGCTGGCGC	23	Not Used	8			21-43	0	Not Used	Not Used	0	66	Not Used		Not Used	Not Used	Not Used
136				GGGTTCCCTAAGGGTTGGA	19	Not Used	0			21-49	0	Not Used	Not Used	0	68	Not Used		TCTAGATTGGATCTTGCTGGCGC	23	Not Used	8			21-45	0	Not Used	Not Used	0	68	Not Used		Not Used	Not Used	Not Used
140				GGGTTCCCTAAGGGTTGGA	19	Not Used	0			21-51	0	Not Used	Not Used	0	70	Not Used		TCTAGATTGGATCTTGCTGGCGC	23	Not Used	8			21-47	0	Not Used	Not Used	0	70	Not Used		Not Used	Not Used	Not Used
144	ctrl4.1	AT5G23290 (prefoldin 5 (PFD5))	Chr5:7847361..7847414	GGGTTCCCTAAGGGTTGGA	19	CGCTACTACTATTAGTAGAATTGATGCC	28	TGGCAGATGAAGCTGGAATGGTCTT	71.11	21-53	25	Yes	GGGTTCCCTAAGGGTTGGACGCTACTACTATTAGTAGAATTGATGCCTGGCAGATGAAGCTGGAATGGTCTT	72	72	Yes		TCTAGATTGGATCTTGCTGGCGC	23	AATGGTCAAACTAAATCTAC	20	GCAGGCCAAAGTTAAACAGTTAACAGCTG	71.95	21-49	29	Yes	GCAGGCCAAAGTTAAACAGTTAACAGCTGAATGGTCAAACTAAATCTACTCTAGATTGGATCTTGCTGGCGC	72	72	Yes		GGGTTCCCTAAGGGTTGGACGCTACTACTATTAGTAGAATTGATGCCTGGCAGATGAAGCTGGAATGGTCTTGCAGGCCAAAGTTAAACAGTTAACAGCTGAATGGTCAAACTAAATCTACTCTAGATTGGATCTTGCTGGCGC	144	Yes
148				GGGTTCCCTAAGGGTTGGA	19	Not Used	0			21-55	0	Not Used	Not Used	0	74	Not Used		TCTAGATTGGATCTTGCTGGCGC	23	Not Used	8			21-51	0	Not Used	Not Used	0	74	Not Used		Not Used	Not Used	Not Used
152				GGGTTCCCTAAGGGTTGGA	19	Not Used	0			21-57	0	Not Used	Not Used	0	76	Not Used		TCTAGATTGGATCTTGCTGGCGC	23	Not Used	8			21-53	0	Not Used	Not Used	0	76	Not Used		Not Used	Not Used	Not Used
156				GGGTTCCCTAAGGGTTGGA	19	Not Used	0			21-59	0	Not Used	Not Used	0	78	Not Used		TCTAGATTGGATCTTGCTGGCGC	23	Not Used	8			21-55	0	Not Used	Not Used	0	78	Not Used		Not Used	Not Used	Not Used
160				GGGTTCCCTAAGGGTTGGA	19	Not Used	0			21-61	0	Not Used	Not Used	0	80	Not Used		TCTAGATTGGATCTTGCTGGCGC	23	Not Used	8			21-57	0	Not Used	Not Used	0	80	Not Used		Not Used	Not Used	Not Used
164				GGGTTCCCTAAGGGTTGGA	19	Not Used	0			21-63	0	Not Used	Not Used	0	82	Not Used		TCTAGATTGGATCTTGCTGGCGC	23	Not Used	8			21-59	0	Not Used	Not Used	0	82	Not Used		Not Used	Not Used	Not Used
168				GGGTTCCCTAAGGGTTGGA	19	Not Used	0			21-65	0	Not Used	Not Used	0	84	Not Used		TCTAGATTGGATCTTGCTGGCGC	23	Not Used	8			21-61	0	Not Used	Not Used	0	84	Not Used		Not Used	Not Used	Not Used
172	ctrl5.1	AT1G73010 PPsPase1, a pyrophosphate-specific phosphatase	Chr1:27465468..27465522	GGGTTCCCTAAGGGTTGGA	19	CGCTACTACTATTAGTAGAATTGATGCCACCTTTTCAGC	39	GGTTCGAGTTGATCTCAGAGAAGAGTTC	70.36	21-67	28	Yes	GGGTTCCCTAAGGGTTGGACGCTACTACTATTAGTAGAATTGATGCCACCTTTTCAGCGGTTCGAGTTGATCTCAGAGAAGAGTTC	86	86	Yes		TCTAGATTGGATCTTGCTGGCGC	23	TTTGCGAAATGTATCTAATGGTCAAACTAAATCTAC	36	GCTAATTCCGAGATGTTCAACGATGGT	71.12	21-63	27	Yes	GCTAATTCCGAGATGTTCAACGATGGTTTTGCGAAATGTATCTAATGGTCAAACTAAATCTACTCTAGATTGGATCTTGCTGGCGC	86	86	Yes		GGGTTCCCTAAGGGTTGGACGCTACTACTATTAGTAGAATTGATGCCACCTTTTCAGCGGTTCGAGTTGATCTCAGAGAAGAGTTCGCTAATTCCGAGATGTTCAACGATGGTTTTGCGAAATGTATCTAATGGTCAAACTAAATCTACTCTAGATTGGATCTTGCTGGCGC	172	Yes
176				GGGTTCCCTAAGGGTTGGA	19	Not Used	0			21-69	0	Not Used	Not Used	0	88	Not Used		TCTAGATTGGATCTTGCTGGCGC	23	Not Used	8			21-65	0	Not Used	Not Used	0	88	Not Used		Not Used	Not Used	Not Used
180				GGGTTCCCTAAGGGTTGGA	19	Not Used	0			21-71	0	Not Used	Not Used	0	90	Not Used		TCTAGATTGGATCTTGCTGGCGC	23	Not Used	8			21-67	0	Not Used	Not Used	0	90	Not Used		Not Used	Not Used	Not Used
184				GGGTTCCCTAAGGGTTGGA	19	Not Used	0			21-73	0	Not Used	Not Used	0	92	Not Used		TCTAGATTGGATCTTGCTGGCGC	23	Not Used	8			21-69	0	Not Used	Not Used	0	92	Not Used		Not Used	Not Used	Not Used
188				GGGTTCCCTAAGGGTTGGA	19	Not Used	0			21-75	0	Not Used	Not Used	0	94	Not Used		TCTAGATTGGATCTTGCTGGCGC	23	Not Used	8			21-71	0	Not Used	Not Used	0	94	Not Used		Not Used	Not Used	Not Used
192				GGGTTCCCTAAGGGTTGGA	19	Not Used	0			21-77	0	Not Used	Not Used	0	96	Not Used		TCTAGATTGGATCTTGCTGGCGC	23	Not Used	8			21-73	0	Not Used	Not Used	0	96	Not Used		Not Used	Not Used	Not Used
196				GGGTTCCCTAAGGGTTGGA	19	Not Used	0			21-79	0	Not Used	Not Used	0	98	Not Used		TCTAGATTGGATCTTGCTGGCGC	23	Not Used	8			21-75	0	Not Used	Not Used	0	98	Not Used		Not Used	Not Used	Not Used
200				GGGTTCCCTAAGGGTTGGA	19	Not Used	0			21-81	0	Not Used	Not Used	0	100	Not Used		TCTAGATTGGATCTTGCTGGCGC	23	Not Used	8			21-77	0	Not Used	Not Used	0	100	Not Used		Not Used	Not Used	Not Used
								Ensure your left TSSs have Tm close to 71 °C:														Ensure your right TSSs have Tm close to 71 °C:
								Min:	70.23													Min:	70.43
								Max:	71.28													Max:	71.95
