# Supplementary material for: MLPA-Based Analysis of Copy Number Variation in Plant Populations
Source: Front Plant Sci. 2017 Feb 21;8:222. doi: 10.3389/fpls.2017.00222 (PMC5318451; doi:10.3389/fpls.2017.00222)
Supplement: Supplementary file 5 [file Data_Sheet_1.XLSX]

## Sheet: Col-0
MLPA intensity data exported from GeneMarker (peak intensities) for Col-0
exp1-exp3, technical replicates
2 ng-100 ng, tested amounts of genomic DNA template
CV, coefficients of variation calculated per probe separately for each amount of DNA
probe	length	2 ng				5 ng				10 ng				15 ng				30 ng				60 ng				100 ng
		exp1	exp2	exp3	CV	exp1	exp2	exp3	CV	exp1	exp2	exp3	CV	exp1	exp2	exp3	CV	exp1	exp2	exp3	CV	exp1	exp2	exp3	CV	exp1	exp2	exp3	CV
mlpaB1	90	1770	1641	1456	0.0972859	1656	1632	1629	0.00902907	1626	1609	1517	0.0370221	1520	1545	1581	0.0198008	1527	1548	1548	0.00786785	1576	1554	1500	0.0253391	1561	1518	1510	0.0179312
mlpaC	93	1921	1842	1671	0.0705503	1770	1791	1850	0.0229959	1731	1776	1649	0.0374663	1694	1654	1726	0.0213287	1761	1685	1614	0.0435855	1737	1660	1693	0.0227686	1697	1655	1661	0.013594
ctrl1	96	3000	3001	3001	0.000192407	3001	3000	3000	0.000192429	3001	2999	3001	0.000384857	2999	3000	3000	0.000192471	3000	3000	3001	0.000192429	2999	3000	3000	0.000192471	3000	3000	3000	0
mlpaF1	99	1985	1947	1717	0.0770103	1861	1892	1926	0.0171746	1845	1908	1760	0.0404165	1693	1812	1834	0.0426245	1867	1804	1727	0.0389681	1835	1815	1710	0.0375807	1774	1720	1774	0.0177545
mlpaK2	102	2193	2126	2026	0.039736	2099	2046	2112	0.0167629	2097	2024	1913	0.0460648	1918	1908	2018	0.0312257	2137	1973	1942	0.0519434	2070	2009	1969	0.0252294	2006	1998	1991	0.00375591
mlpaD1	105	3494	3636	3778	0.0390539	3371	3647	3309	0.0522718	3496	3489	3047	0.0769239	3081	3228	3175	0.0235492	3547	3475	2914	0.104636	3289	3470	3188	0.043092	3219	3455	3059	0.061403
mlpaJ1	108	2614	2537	2406	0.0417474	2493	2462	2565	0.0210808	2398	2424	2292	0.0294871	2252	2282	2403	0.034571	2492	2314	2239	0.055336	2442	2378	2261	0.0388861	2294	2329	2328	0.00859942
ctrl2	111	2961	2918	2817	0.0255018	2869	2983	2782	0.0350249	2848	2931	2656	0.0501675	2569	2748	2663	0.0336608	2897	2835	2661	0.0437326	2646	2890	2667	0.0494525	2646	2868	2720	0.0411842
mlpaD2	114	2889	2835	2624	0.0503247	2806	2830	2655	0.0343276	2736	2779	2576	0.0396633	2463	2675	2638	0.0436878	2751	2775	2579	0.0395712	2581	2800	2565	0.049573	2542	2674	2660	0.0276184
mlpaI	117	3459	3360	3098	0.0564281	3331	3392	3209	0.0281451	3268	3224	3039	0.0382498	2971	3093	3052	0.0204311	3324	3220	3022	0.0481138	3124	3259	3031	0.0365338	3037	3207	3217	0.0320769
mlpaF2	120	3316	3266	3048	0.0443944	3204	3271	3066	0.0328673	3084	3098	2929	0.0308832	2935	3044	2992	0.0182318	3254	3037	2957	0.0498517	2993	3079	2958	0.0206862	2941	3044	2966	0.0180062
ctrl3	124	3534	3366	3093	0.0668188	3486	3468	3226	0.0427881	3397	3356	3228	0.0264963	3051	3139	3213	0.025875	3495	3299	3220	0.0424168	3172	3408	3160	0.0430742	3217	3301	3283	0.0135374
mlpaG1	128	3771	3513	3454	0.0471007	3663	3635	3454	0.0316547	3590	3571	3442	0.0227837	3377	3412	3340	0.0106638	3721	3571	3396	0.0456569	3461	3679	3382	0.0438583	3403	3606	3441	0.0309813
mlpaL	132	5051	5049	5053	0.000395961	4954	5227	4960	0.0308923	4782	4861	4709	0.0158904	4700	4803	4705	0.012263	5111	4862	4644	0.0479588	4799	4923	4668	0.0265843	4853	4700	4707	0.0181735
mlpaE1	136	3658	3641	3621	0.00508798	3622	3801	3496	0.0421098	3547	3632	3458	0.0245392	3464	3579	3477	0.0179597	3815	3665	3568	0.0337918	3330	3754	3444	0.0625248	3404	3724	3587	0.044951
ctrl4	144	5802	5825	5748	0.0068247	5565	5582	5471	0.0107929	5205	5522	5287	0.030824	5199	5028	5040	0.0187564	5722	5201	5119	0.0611615	5269	5258	5146	0.0130277	5216	5111	5149	0.0103056
mlpaB2	148	3903	3713	3807	0.0249501	3869	3951	3595	0.048996	3814	3722	3571	0.033138	3585	3574	3705	0.0200661	3744	3606	3549	0.0275983	3511	3667	3485	0.0276942	3505	3684	3571	0.0252386
mlpaJ2	156	5757	5353	5996	0.0569992	5719	6141	5331	0.0706973	5762	5698	5493	0.0248671	5571	5385	5640	0.0238427	6110	5714	5627	0.0442577	5575	5865	5637	0.0268279	5424	5586	5528	0.0148896
mlpaA	160	4646	4646	4772	0.0155175	4502	4616	4332	0.0318774	4616	4361	4539	0.0290303	4479	4264	4379	0.024597	4829	4322	4514	0.0561964	4543	4460	4442	0.0120208	4550	4534	4523	0.00299337
mlpaG2	164	3392	3285	3418	0.0209483	3414	3526	3072	0.0708682	3393	3399	3469	0.0123535	3406	3261	3329	0.0217727	3442	3335	3272	0.0256574	3123	3366	3287	0.0380379	3311	3313	3463	0.0259301
ctrl5	172	3001	3000	3001	0.000192407	2999	3000	3001	0.000333333	2999	3000	3001	0.000333333	3000	3000	3000	0	3001	3000	3000	0.000192429	3001	3000	3000	0.000192429	3000	3000	3000	0
mlpaH	180	4047	3924	4165	0.0297895	4218	4469	3844	0.0752958	4648	4086	4202	0.06881	4124	3826	3940	0.0379388	3828	4100	4177	0.0454411	3983	4230	4128	0.0301731	4383	4340	4299	0.00967685
mlpaK1	188	4949	5350	5739	0.0738899	5151	5691	4990	0.0695766	6044	5063	5369	0.0913935	5508	4977	4867	0.0669819	4704	5162	5222	0.0563374	5181	5416	5330	0.0223958	5568	5269	5377	0.0280143
mlpaE2	196	6416	6244	7699	0.117156	6493	7066	6389	0.0548283	6973	6246	6693	0.0552455	6998	6458	6475	0.0462063	6976	6417	6806	0.0425606	6094	6752	6702	0.056218	6848	6568	6943	0.0287279

## Sheet: Population data
MLPA intensity data exported from GeneMarker (peak intensities) for 77 natural accessions
Accession		Kly1	Kly4	Koz2	Leb-3	Sha	Sij 1	Sij 2	Sij 4	Bolin-1	Copac-1	Del-10	Dobra-1	Jablo-1	Kastel-1	Koch-1	Lecho-1	Petro-1	Slavi-1	Bak-2	Bak-7	Dog-4	Istisu-1	Lag2-2	Lerik 1-3	Nemrut-1	Vash-1	Xan-1	Yeg-1	Agu-1	Aitba-2	Cdm-0	Don-0	Fei-0	Leo-1	Mer-6	Ped-0	Pra-6	Touf1-1	Vie-0	Borsk-2	Kidr-1	Krazo-2	Shigu-1	Shigu-2	Stepn-1	Stepn-2	Angit-1	Apost-1
Name after (Cao et al., 2011)		ICE127	ICE130	ICE134	ICE138	Sha	ICE150	ICE152	ICE153	ICE1	ICE63	Del-10	ICE36	ICE33	Kastel-1	Koch-1	ICE7	ICE21	ICE29	Bak-2	Bak-7	Dog-4	Istisu-1	Lag2.2	Lerik1-3	Nemrut-1	Vash-1	Xan-1	Yeg-1	Agu-1	ICE49	Cdm-0	Don-0	Fei-0	Leo-1	Mer-6	Ped-0	Pra-6	ICE50	Vie-0	ICE70	ICE73	ICE75	ICE71	ICE72	ICE61	ICE60	ICE92	ICE93
Region after (Cao et al., 2011)		Central Asia	Central Asia	Central Asia	Central Asia	Central Asia	Central Asia	Central Asia	Central Asia	East Europe	East Europe	East Europe	East Europe	East Europe	East Europe	East Europe	East Europe	East Europe	East Europe	Kaukasus	Kaukasus	Kaukasus	Kaukasus	Kaukasus	Kaukasus	Kaukasus	Kaukasus	Kaukasus	Kaukasus	N-Africa Spain	N-Africa Spain	N-Africa Spain	N-Africa Spain	N-Africa Spain	N-Africa Spain	N-Africa Spain	N-Africa Spain	N-Africa Spain	N-Africa Spain	N-Africa Spain	Russia	Russia	Russia	Russia	Russia	Russia	Russia	Southern Italy	Southern Italy
PROBE	mlpaB1	1482	1560	1502	1541	1668	1642	1612	1655	1368	1564	1048	1346	1852	1322	1282	1350	1536	1528	1729	1449	1544	1545	1556	1593	1234	1563	1589	1394	1792	1639	1361	1309	1472	1248	1539	1434	1600	1363	1512	1619	1449	1262	1497	1720	1487	1306	1279	1628
	mlpaC	75	112	1747	1942	2055	1973	1799	1903	1947	1789	1726	1894	2213	1804	1597	2011	1749	1685	1890	1658	1712	1639	1806	1900	1481	1789	1824	1613	2000	187	1624	1524	1723	1878	1853	1750	1881	1686	1775	193	207	103	1566	102	137	225	1789	1857
	ctrl1	3000	3001	3000	3000	3001	2894	2999	3000	2999	3000	3001	3000	3000	2999	3000	3001	2999	2999	2909	3000	2999	3001	3000	3000	3000	3001	3000	3001	2395	2924	3001	3000	3000	3000	3001	3000	3001	2576	3000	3000	3000	3000	3001	2999	3013	3000	3000	2899
	mlpaF1	160	227	214	1897	2009	1999	2078	1927	1957	196	598	461	280	1841	507	2062	1783	351	2196	276	308	292	195	382	443	418	305	248	2203	2022	383	2876	1889	1861	255	1929	1929	1796	4534	2142	344	1952	1907	1978	1684	2032	260	254
	mlpaK2	2097	2047	2081	2178	2096	2111	2091	2091	2254	1979	1832	4121	2144	3767	1880	2260	2092	1938	2189	1992	4883	2681	2123	3605	3168	3664	1977	1896	2366	2138	1818	4547	2119	2152	3631	2096	2154	4822	2055	2331	3352	2200	1919	2108	1762	1844	2293	3816
	mlpaD1	2189	2087	2159	2226	4095	4075	3741	3965	3852	3730	5652	9230	1849	3824	6244	4178	2251	3505	4603	5122	1968	3514	3826	7018	3441	2204	7122	3505	4227	3870	3457	6060	3867	3954	3676	8245	2223	3702	2109	2254	2092	2330	4243	7400	3372	6158	4439	3659
	mlpaJ1	2504	2442	2344	2596	2585	2715	2665	2571	2515	2347	2048	2550	2358	2626	2288	2549	2563	2356	2810	2440	2361	2336	2433	2527	2262	2569	2458	2222	2835	2654	2228	2547	2447	2427	2528	2706	2525	2321	2475	2727	2504	2484	2568	2583	2318	2632	2373	2496
	ctrl2	2771	2864	2846	2686	2815	2999	2880	2816	2814	2698	2332	2989	2879	2655	2520	2907	2765	2671	3000	2752	2694	2721	2764	2830	2593	2915	2737	2615	3000	3000	2547	2838	2779	2556	2777	2829	2914	3001	2774	2908	2654	2688	2803	2843	2533	2676	2814	3001
	mlpaD2	256	430	360	415	2668	2728	2809	2684	2940	2545	6710	9905	308	2718	6371	3066	2688	2494	4995	4706	488	2607	2681	6553	2716	662	6676	2674	3180	2897	2675	6096	2637	2729	2573	8694	335	2691	336	456	651	324	4478	6999	2492	7654	3082	2716
	mlpaI	3143	422	391	8155	6002	3488	3442	347	3282	3108	4781	3285	3404	16509	5156	3266	5381	3045	3474	3139	5414	429	3189	462	2854	5711	5827	324	3435	3480	2948	3046	8340	5611	5843	867	3221	3208	3064	3445	5330	3188	6129	8433	5077	5092	7422	8674
	mlpaF2	3030	2898	2951	3434	3434	3600	3487	3232	3099	3190	2845	3428	3535	2688	3054	3466	3126	3155	3503	3083	3183	2904	3212	3226	2998	3330	3211	2896	3521	5910	2905	5162	3338	3133	3278	16968	3421	20070	7806	3717	3196	3387	3476	3385	3103	3258	3150	3385
	ctrl3	3206	3218	3214	3472	3266	3508	3458	3266	3206	3203	3048	3300	3323	3520	3084	3526	3302	3233	3569	3199	3180	3115	3138	3191	3160	3452	3237	3261	3588	3485	3050	3231	3270	3122	3241	3565	3514	3323	3215	3423	3036	3339	3442	3371	3001	3074	3191	3506
	mlpaG1	3552	357	3362	3660	3510	489	467	3486	311	257	575	3658	3423	3816	602	3807	3605	428	697	273	3445	376	306	364	601	605	3358	939	735	565	492	3542	428	3511	401	692	3527	743	3452	3624	648	345	3396	300	585	3339	344	320
	mlpaL	4966	4777	5217	5068	5235	5429	5343	5093	11892	4982	4499	4820	5223	18253	4485	4873	4743	4748	5319	4913	4914	4873	5104	4954	4772	5149	4988	4792	5232	5252	4626	4618	5012	4791	4745	5079	5270	8545	4720	5168	4764	4913	5182	5277	4779	4499	4822	5241
	mlpaE1	304	3655	404	7342	3871	3704	3648	3791	3821	218	3339	2169	352	866	6587	503	9145	382	3672	305	3579	4889	6869	365	3369	625	3552	14292	3745	3780	459	812	3723	386	6861	3756	388	9315	407	4006	3386	3934	917	237	3250	3630	310	261
	ctrl4	5209	5458	5082	5616	5823	6651	5808	5673	5013	5408	4765	5045	5888	5278	5224	4952	5785	5147	5823	5446	5121	5178	5713	5414	4739	5677	5428	5837	5848	6335	5045	4904	5713	4811	5728	5744	6016	5875	5298	6442	5089	4907	4884	6059	5209	5196	5009	5825
	mlpaB2	3314	3696	3460	3657	3644	4002	3703	3727	3059	3652	2833	3043	3274	3244	3216	3002	3702	3340	3642	3568	3498	3514	3589	3579	3152	3664	3497	3608	3606	3920	3387	3211	3574	3027	3601	3794	3761	3425	3390	3622	3108	2808	3520	3816	3412	3328	3025	3571
	mlpaJ2	10942	10818	11555	10978	11064	12108	11234	11524	10132	10670	10741	10275	9630	5503	10178	10292	10865	9818	11161	11291	5381	15862	10995	5856	5940	11041	10872	11422	5774	11639	10113	5168	6091	5588	10541	30193	6189	11159	10883	10554	5470	10756	10620	11226	10198	9237	11430	10937
	mlpaA	4550	4752	4416	5024	4855	5685	4683	4605	4969	4750	5217	5139	4312	4561	4510	4862	4718	4599	4868	4896	4271	4433	4589	4485	4868	4928	4783	4915	4888	5245	4740	4362	4956	5077	5019	4668	5089	4933	4760	5336	4082	5030	4412	4648	4310	4461	4952	4829
	mlpaG2	3411	518	3345	3862	3458	432	610	3344	212	272	743	3259	3525	3465	588	3489	3529	447	926	262	3282	662	292	224	510	798	3379	528	606	425	778	3341	274	3422	374	522	3557	379	3389	3677	544	375	3490	190	693	3387	253	176
	ctrl5	3000	3000	3000	3001	3001	3001	3000	3000	3000	3000	3000	3000	3000	3000	3000	3001	3000	3000	3001	3000	3000	3000	3000	3000	3001	3000	3000	3000	3000	3000	3000	3000	3000	3000	3001	3000	3001	3000	3000	3000	3001	3000	3000	3000	2999	3000	3000	3001
	mlpaH	8469	12768	11268	32000	13104	8853	8120	8952	8421	9376	32000	8182	3366	11063	8682	7575	32000	8903	8177	8033	7556	3940	4190	3980	8494	8105	8691	32000	8122	8070	32000	32000	32000	8173	12037	9158	32000	8261	32000	12505	32000	32000	32000	4645	3886	3790	7984	4142
	mlpaK1	5706	5838	5309	6414	5782	6128	5437	5542	5387	5584	7695	10626	4352	10068	5994	4779	5719	4866	5702	5318	14982	7584	5446	9778	12033	10843	5190	6206	5349	5570	6399	10565	6294	5975	10137	5906	6250	14989	5742	6014	5870	5936	5970	5559	4769	4526	5576	10405
	mlpaE2	116	7320	202	15765	7636	7724	6984	7143	7816	143	8345	3510	59	323	14509	130	18894	196	7164	126	6724	10107	14884	127	7676	504	7223	5470	6595	7065	551	1100	7526	77	14381	185	336	20644	304	8525	6346	7982	549	40	6379	6045	167	70
[truncated: 29 more columns]
